# Supplementary material for: Mitochondrial RNase H1 activity regulates R-loop homeostasis to maintain genome integrity and enable early embryogenesis in Arabidopsis
Source: PLoS Biol. 2021 Aug 3;19(8):e3001357. doi: 10.1371/journal.pbio.3001357 (PMC8330923; doi:10.1371/journal.pbio.3001357)
Supplement: S1 Table — (XLSX) [file pbio.3001357.s010.xlsx]

## Sheet: Table S1
S1 Table. Primers used in this study.
primer	sequence	purpose
atrnh1b-1_LP	CTCGATAGCATGCTTCAATCC	genotyping
atrnh1b-1_RP	TCCAGCTATGTCACTTCCCAC
atrnh1b-2_LP	ATCGCATAGTTTCACCATTGG
atrnh1b-2_RP	AATTGCCACAAATAATGCAGC
atrnh1c_LP	AAAATTTCACGCGCTGACGG
atrnh1c_RP	AAGGTGACTCCAAGCTGGTC
msh1_LP	AAACATCTTTGACCTGAGGGG
msh1_RP	TTCGACAGACTTTGGATGACC
osb1-F	TGGCCGCCAACTTAAAAACCC
osb1-R	CCTGACCTAAAGCTCCGGTTT
recA3-F	GCTCAAAAGCTTGGAGgtactg
recA3-R	CAGGAGCATCAAGTTCACATTG
1B_RNAi(Xho1)-F	CCGctcgagGGCTTAAAGGATATTATCGGTG	RNAi vector
1B_RNAi(Bgl2)-R	GGAagatctTTTCGTCTTAAATCCTTTATAAAGA
gRNA-OSB1_F	ATATATGGTCTCGATTGAGAACGTGTTCATctactgGTTTTAGAGCTAGAAATAGC	CRISPR vector
gRNA-OSB1_R	ATTATTGGTCTCGAAACATAAGACTCACGGAGTTCACAATCTCTTAGTCGACTCTAC
gRNA-RECA3-F	ATATATGGTCTCGATTGatgtgtccccaacttaggaGTTTTAGAGCTAGAAATAGC
gRNA-RECA3-R	ATTATTGGTCTCGAAACAGAGTGGGTCAGTAGACGTCAATCTCTTAGTCGACTCTAC
P1	GTGCTACCTATAATGAACCGC	RT-PCR
P2	GGAAGTTGATCCTGGAAGAGAC
P3	TGGAAGGTAAACCACGAGGTACTC
P4	CAACTTCTCCTTCAGAAAGACGAG
RH1C-RT-F	ACGGGAGCTTGATTTGTAGAGT
RH1C-RT-R	CTTCTCCTTCGGGAAGACGG
Repeat EE-1_F	CAGCATGGTGAAAAGTAAGC	qPCR
Repeat EE-1_R	TTTAATCAAAGCTAGCTACAGGG
Repeat EE-2_F	AGGCTTCAGGGTAGCTTCTG
repeat EE-2_R	CACAAGGAGCAGTTGAGACAG
qPCR COX2-F	AATAAACGTGATTGACCCAATTCT
qPCR COX2-R	TCCGATGAGCAGTCACTCAC
qPCR mt18S_F	CCTTGAGCTAGGAGCCTCTTT
qPCR mt18S_R	CATGCAAGTCGAACGTTGTT
repeat L-1_F	GTTATGCCATTTTGGGCTTTGCTC
repeat L-1_R	CGCTCGACCGAAGAAATGAGTAAC
repeat L-2_F	CCGGTTGAAAGCTAAGCCGGAG
repeat L-2_R	CCCTCACTGAACCGACTTGAATCTG
repeat T-1_F	GAATTAGTAAGGCAACAGGAG
repeat T-1_R	TTAAGAGGCAAGGAGGAATACC
repeat T-2_F	CCGCATCAGTCGAAGTGGTG
repeat T-2_R	GGGTATTTTCTCCTTCCGGTTTG
repeat X-1_F	TTATGCTGCAAAAGACTGGGATG
repeat X-1_R	TTTGACAGCTCAGCTTTGTCTC
repeat X-2_F	tcttacgtggagcggaattag
repeat X-2_R	TTTCTTTCCTTGGGCAGTACCTC
Repeat_I1-F	GTGATACAGGAAGCTGTTTC
Repeat_I1-R	CTCACTCAATCAATAGTCGG
repeat I2-F	tatgcacagatggttgggcg
repeat I2-R	cgtcgtgaagatcagctctcc
repeat K1-F	atcggcaggcaggtctacct
Repeat_K1-R	TCAGTGAGGGCGACCACGAAAGTAT
repeat K2-F	tcttcggaattgtccgctcatag
repeat K2-R	tccgtatatgtttttccggtcg
mt-nad10-F	GTGGGAGCGAGAAGTTTGGGATATG
mt-nad10-R	GGGTCATCTCAATGGGTTCAGAAACC
mt-cox1-F	GAAGTAGGTAGCGGCACTGGG
mt-cox1-R	ATTCCAGGTCCACGCATGTTGAAG
T_R(DRIP)	cttactcaattatctcgtgaactat
EE-R(DRIP)	ggcaggcggagagtttgatt
mtDNA-F(DRIP)	cttggcttacttggcttcccttg
mtDNA-R(DRIP)	gaggaatgtgagaactagtaatccc
E-F(DRIP)	aagagcacgaccgcatctct
E-R(DRIP)	ggagagcacgcttgacatcc
L-F(DRIP)	tattgcattgtttgccccaatgatg
L-R(DRIP)	caagcctgcctccactttcttatg
repeat I2-F(DRIP)	gagctcttccgctagcttact
repeat I2-R(DRIP)	aagcagtgatacaggaagctg
mt26S-F(DRIP)	aggccgagtcagaaaggctt
mt26S-R(DRIP)	ccatgcctctctcttggagc
qACT2-F	CTTGCACCAAGCAGCATGAA
qACT2-R	CCGATCCAGACACTGTACTTCCTT
qGAPDH-F	TTGGTGACAACAGGTCAAGCA
qGAPDH-R	AAACTTGTCGCTCAATGCAATC
GST-RH1B(D191N)-F	TTTAACGGTGCATCAAAAGG	pGEXT-GST vector
GST-RH1B(D191N)-R	GTTAAACTCAATAATGCAAGTTTC
PGEX-F(flag)	CCCGGGATGGATTACAAGG
pGEX-R	GGATCCACGCGGAACCAGAT
RH1B-F(PGEX)	GTTCCGCGTGGATCCATGTCAAAAAGCTCTGTT
RH1B-R(PGEX)	TAATCCATCCCGGGAGCCACTTCAACTTCTCC
RH1C-I-RP	cttgctcacttcgaaCGCCACCTCAACTTC	pUC19:35S-GFP vector
RH1C-I-FP	ctcggtaccctcgagATGAACTGTCTGTCTC
pUC19-LP	ctcgagggtaccgagctcgt
CTS-F(35S)	ctcggtaccctcgagATGAACTGTCTGTCTCATGC
CTS-R(eGFP)	cttgctcacttcgaaCTTTGATTTAACAGCCTTTG
pUC19-GFP-RP	ttcgaagtgagcaagggcgag
MTS-RH1C(-69_77)-LP	TATCCATCTTTGATTTAGCAGTCT
MTS-RH1C(-69_77a)-RP	GATGGATAAAGAAAAGGACGCCTT
RH1C(-163_183a)-LP	CATCCTGGAAAAGACATGGTGTAAG
RH1C(-163_183)-RP	CCAGGATGACAAAAAAGATCAACT
mtDNA-2D-F-2	tcgcaatcacatctcggttgg	2D-AGE probes
mtDNA-2D-R-2	cgcatctctcaagtgagaagg
mtDNA-2D-2F-3	cgcgaggtgtaggataccag
mtDNA-2D-2R-3	caagcaccagacacctttcaag
mtDNA-2D-4F-2	tcgtaggatgagttcgatcca
mtDNA-2D-4R-2	atctcccaccttctaccaaca
mtDNA-2D-3F	acctccatccttagaggagcc
mtDNA-2D-3R	tgtaaggtccaccaggtctcg
