# Supplementary material for: Mitochondrial RNase H1 activity regulates R-loop homeostasis to maintain genome integrity and enable early embryogenesis in Arabidopsis
Source: PLoS Biol. 2021 Aug 3;19(8):e3001357. doi: 10.1371/journal.pbio.3001357 (PMC8330923; doi:10.1371/journal.pbio.3001357)
Supplement: S1 Data — (XLSX) [file pbio.3001357.s011.xlsx]

## Sheet: S1 Data
S1 Data. Values for all data used to create the graphs throughout the paper.

## Sheet: Fig. 3B
The proportion(%) of aborted seeds in the siliques of wild-type Col-0, atrnh1b 1c+/-, compl. and Δcompl.
	replicate 1	replicate 2	replicate 3	replicate 4	replicate 5	replicate 6	replicate 7	replicate 8	replicate 9	replicate 10	mean	SD
Col-0	4	3.33333	2.35294	3.33333	0	2.85714	0	5	0	0	2.08767	1.925
atrnh1b 1c+/-	22.2222	20	25.4902	28.3019	29.304	26.6667	23.4637	26.0355	24.1071	28.5714	25.4163	2.989
compl.	2.22222	0	1.81818	0	0	1.53846	2.7027	5	3.0303	0	1.63119	1.892
Δcompl.	28.5714	28.1915	24.581	26.6667	21.3483	22.2798	27.0833	22.3603	22.4806	29.7872	25.335	3.093

## Sheet: Fig. 7A
DRIP-qPCR of siliques from Col-0, atrnh1c, and AtRNH1BRNAi atrnh1c lines (RNAi #1 and #2)
Ratio to Col-0	Col-0			atrnh1c			RNAi#1			RNAi#2			RNAi#1+RNase H1			RNAi#2+RNase H2
cp23S	1	1	1	2.53151	2.69447	2.75108	2.56685	2.60268	2.25012	2.94854	2.73208	2.56685	0.001047	0.00113	0.000777	0.001054	0.000937	0.00085
26S	1	1	1	1.42405	1.19168	0.808319	2.08493	1.82766	2.2974	5.1337	4.95883	4.34694	0.528509	0.562529	0.582367	0.632878	0.512054	0.554391
EE1	1	1	1	0.958435	1.04157	1.15569	7.46426	8.9383	8.28212	9.00047	10.2674	8.81524	0.023357	0.012691	0.020905	0.024181	0.02836	0.021944
EE2	1	1	1	1.45397	1.51572	1.37554	2.65737	2.17347	2.41162	3.03143	3.38698	2.73208	0.334482	0.250185	0.332171	0.309927	0.234881	0.20733
L	1	1	1	0.906697	1.0933	1.22153	7.4127	7.11074	6.49802	8.63383	8.22491	9.12611	0.219151	0.219151	0.138696	0.241484	0.189465	0.175556
T1	1	1	1	0.906697	1.0933	0.772107	6.63456	6.49802	6.19026	6.77396	7.06162	7.21	0.248273	0.277392	0.200267	0.262429	0.309927	0.225313
T1	1	1	1	1.13435	0.865653	1.22022	4.92458	5.02805	5.65685	6.54322	6.9163	7.57419	0.61132	0.417544	0.51143	0.752623	0.882703	0.60651
	Col-0			atrnh1c			RNAi#1			RNAi#2			RNAi#1+RNase H1			RNAi#2+RNase H2
	Mean	SD	N	Mean	SD	N	Mean	SD	N	Mean	SD	N	Mean	SD	N	Mean	SD	N
cp23S	1	0	3	2.65902	0.113996	3	2.47322	0.19404	3	2.74916	0.191415	3	0.000984667	0.000184571	3	0.000947	0.000102367	3
26S	1	0	3	1.14135	0.310936	3	2.07	0.235223	3	4.81316	0.413116	3	0.557802	0.0272384	3	0.566441	0.0613067	3
EE1	1	0	3	1.0519	0.099032	3	8.22823	0.738493	3	9.36104	0.790385	3	0.0189843	0.00558638	3	0.0248283	0.00325662	3
EE2	1	0	3	1.44841	0.0702528	3	2.41415	0.241961	3	3.05016	0.327852	3	0.305613	0.0480157	3	0.250713	0.0530991	3
L	1	0	3	1.07384	0.158317	3	7.00716	0.466058	3	8.66161	0.451242	3	0.192333	0.0464507	3	0.202168	0.0347514	3
T1	1	0	3	0.924036	0.161298	3	6.44095	0.22758	3	7.0152	0.221697	3	0.241977	0.038946	3	0.26589	0.042413	3
T1	1	0	3	1.0734	0.184971	3	5.20316	0.396301	3	7.01123	0.522001	3	0.513431	0.0969035	3	0.747279	0.138174	3
%input	Col-0			atrnh1c			RNAi#1			RNAi#2			RNAi#1+RNase H1			RNAi#2+RNase H2
cp23s	0.888843	0.846745	1.02101	2.31873	2.46798	2.51984	2.3511	2.38392	2.06098	2.7007	2.50244	2.3511	0.000959	0.001035	0.000712	0.000965	0.000858	0.000779
26S	0.210505	0.189718	0.207607	0.288224	0.241193	0.163602	0.421984	0.369914	0.464987	1.03905	1.00365	0.879808	0.106969	0.113854	0.117869	0.128093	0.101199	0.111318
EE1	0.00502	0.004493	0.00552	0.004811	0.005229	0.005802	0.037471	0.044871	0.041577	0.045183	0.051543	0.044253	0.000117	6.37e-05	0.000105	0.000121	0.000142	0.00011
EE2	0.025067	0.010686	0.016885	0.024046	0.025067	0.022749	0.043948	0.035945	0.039883	0.050134	0.056014	0.045183	0.005532	0.004134	0.005493	0.005126	0.003884	0.003429
L	0.018097	0.015864	0.023715	0.017185	0.020722	0.023152	0.140495	0.134772	0.123159	0.16364	0.155889	0.17297	0.004154	0.004154	0.002629	0.004577	0.003591	0.003327
T1	0.046004	0.034624	0.034147	0.034689	0.041828	0.029459	0.253829	0.248605	0.236831	0.259162	0.270168	0.275845	0.009499	0.010613	0.007662	0.01004	0.011857	0.00862
T1	0.032797	0.03419	0.045427	0.042505	0.032437	0.044966	0.18453	0.188407	0.211969	0.245183	0.259162	0.283814	0.022907	0.015646	0.018736	0.028202	0.033076	0.022483
	Col-0			atrnh1c			RNAi#1			RNAi#2			RNAi#1+RNase H1			RNAi#2+RNase H2
	Mean	SD	N	Mean	SD	N	Mean	SD	N	Mean	SD	N	Mean	SD	N	Mean	SD	N
cp23s	0.918867	0.0909302	3	2.43552	0.104414	3	2.26533	0.17773	3	2.51808	0.175326	3	0.000902	0.000168876	3	0.000867333	9.33506e-05	3
26S	0.20261	0.0112584	3	0.231006	0.0629324	3	0.418962	0.0476085	3	0.97417	0.0836138	3	0.112897	0.00551261	3	0.113537	0.0135836	3
EE1	0.005011	0.000513559	3	0.00528067	0.000497516	3	0.0413063	0.00370742	3	0.046993	0.00396776	3	9.52333e-05	2.796e-05	3	0.000124333	1.62583e-05	3
EE2	0.017546	0.00721325	3	0.023954	0.00116174	3	0.0399253	0.00400167	3	0.0504437	0.00542214	3	0.005053	0.000796116	3	0.00414633	0.000878388	3
L	0.0192253	0.00404529	3	0.020353	0.00300057	3	0.132809	0.00883319	3	0.164166	0.00855265	3	0.00364567	0.000880459	3	0.00383167	0.000658836	3
T1	0.0382583	0.00671218	3	0.0353253	0.006209	3	0.246422	0.00870679	3	0.268392	0.00848216	3	0.009258	0.00149019	3	0.0101723	0.00162255	3
T1	0.0374713	0.00692492	3	0.0399693	0.00663824	3	0.194969	0.0148498	3	0.26272	0.0195597	3	0.0190963	0.00364389	3	0.0279203	0.00530211	3

## Sheet: Fig. 7C
qPCR of the parental sequences and crossover products of repeats L, I, T, EE, K, and X in seeds at the globular stage from Col-0, atrnh1b-1, atrnh1c, and atrnh1b/c.
Ratio to Col-0	Col-0						atrnh1b-1						atrnh1c						atrnh1b/c
L1	1	1	1	1	1	1	1.33043	1.31632	1.01788	1.09572	0.989028	1.0648	1.14783	1.04792	0.976655	1.05317	1.08941	1.07335	1.83087	1.6714	1.49368	1.41445	1.20644	1.17722
L2	1	1	1	1	1	1	1.22872	1.13712	0.946653	0.800795	1.04536	1.11097	0.891413	1.14673	1.18585	0.933033	1.08941	0.808752	1.07013	0.954426	0.675305	0.86567	0.740801	0.579059
L1/2	1	1	1	1	1	1	0.972372	1.32947	1.18991	0.748593	1.01554	1.12682	1.11803	1.02189	1.08016	1.29049	1.32676	0.640785	1.11287	1.92424	1.51109	0.982534	0.955667	1.01086
L2/1	1	1	1	1	1	1	1.02476	0.885945	0.879825	1.26341	0.868934	0.879468	1.00483	0.868715	1.06951	1.00925	1.05943	1.2238	9.06277	9.64839	8.69359	11.1576	9.06277	7.67565
I2	1	1	1	1	1	1	0.81377	0.779666	1.21889	1.08815	1.06563	1.05835	1.42376	0.718503	1.46084	1.73573	0.857349	0.70677	1.15135	1.07047	0.982418	0.950943	0.772686	0.759215
I1	1	1	1	1	1	1	0.940758	0.673678	1.03927	1.06745	1.00278	0.97543	1.23877	1.15851	1.13761	1.01027	1.04765	0.840031	0.836552	0.822137	0.680002	0.65367	0.64045	0.698234
I1/2	1	1	1	1	1	1	1.13874	0.905914	1.4514	1.03472	1.18038	1.23906	0.999385	0.992481	1.14006	2.0933	1.71211	1.86061	6.04803	5.37574	6.75738	5.96476	6.60347	6.13245
I2/1	1	1	1	1	1	1	1.14876	1.22271	1.15675	1.46452	0.889104	1.01519	0.74316	0.865584	0.973832	1.634	1.28201	1.10069	3.19337	2.87802	2.74172	2.9182	2.97952	3.06328
T1	1	1	1	1	1	1	1.5496	1.36616	1.32461	0.660613	0.961983	0.794322	1.45288	1.32158	1.13761	1.00329	0.991138	0.995691	1.43647	1.07732	0.98708	1.05923	1.12783	1.12147
T2	1	1	1	1	1	1	1.16627	1.16484	1.1755	1.09572	1.00815	1.13431	1.00987	1.02635	0.997177	1.08278	1.09974	0.995691	1.79319	1.82444	1.93671	1.87467	1.94148	1.60412
T1/2	1	1	1	1	1	1	1.23972	1.56919	1.63582	1.02931	0.902303	0.994252	1.16609	1.16609	1.02931	1.70332	1.20443	1.17964	11.6723	12.6847	11.5088	5.7558	7.80835	6.98621
T2/1	1	1	1	1	1	1	1.40333	1.25602	1.03445	0.926735	0.864852	1.43448	0.742379	1.37604	0.952789	0.667525	0.63591	0.667525	20.733	23.4881	23.3258	19.751	18.0491	18.9465
EE1	1	1	1	1	1	1	1.26742	1.04256	0.948211	0.847847	0.768438	0.986308	1.06623	1.01926	0.836201	0.966379	0.995211	0.904023	2.00351	2.14757	2.06126	2.21033	2.08083	2.20654
EE2	1	1	1	1	1	1	1.58866	1.53267	0.949717	0.984766	0.999541	1.16296	1.03707	0.95144	0.980726	1.01396	0.941095	0.837657	1.36501	1.44777	1.54756	1.5084	1.68593	1.83804
EE1/2	1	1	1	1	1	1	1.13541	0.836951	0.954763	0.802857	0.808441	0.831169	0.844722	1.04721	0.777302	1.29823	1.03279	0.963628	33.1257	35.0145	32.444	43.6088	49.4037	40.4074
EE2/1	1	1	1	1	1	1	1.04083	1.05536	1.08503	0.767234	0.906098	0.957762	0.194936	1.08003	1.14161	1.53802	1.48563	1.53802	27.9428	29.9484	28.7284	37.5586	33.6159	32.0238
K1	1	1	1	1	1	1	1.12654	1.02821	0.965438	0.833846	0.816591	0.875268	1.22172	1.38273	1.0912	1.24379	1.06699	0.967355	1.29462	1.29007	1.11229	1.12839	1.05962	1.11372
K2	1	1	1	1	1	1	1.40981	1.36958	1.12161	1.19904	0.882298	1.05835	1.22477	1.03949	1.08644	1.29985	0.964035	0.935474	1.55028	1.22494	1.17571	1.12059	1.03781	1.10603
K1/2	1	1	1	1	1	1	0.598765	1.3014	1.14875	1.41908	0.607123	0.810294	0.759644	1.05951	0.630142	0.733767	1.68685	1.20865	16.1053	14.2915	20.1385	18.6211	22.0659	19.6131
K2/1	1	1	1	1	1	1	0.785995	0.83659	0.52217	0.610387	1.3162	1.50476	2.38314	1.95277	2.66819	1.41023	1.01813	0.793293	14.6842	15.8476	16.9851	21.0079	18.8026	16.0318
X1	1	1	1	1	1	1	1.24997	0.876685	1.0834	1.15019	0.739224	1.10022	1.1801	1.13467	1.17773	1.24379	0.957376	1.10071	1.72014	1.5664	1.55144	1.47083	1.50228	1.54948
X2	1	1	1	1	1	1	1.44583	1.28354	1.03209	1.29404	0.851269	0.918783	0.775132	0.951004	1.09705	0.996307	1.037	1.06153	1.02024	1.00964	1.01396	1.01608	1.08188	1.04114
X1/2	1	1	1	1	1	1	1.61846	0.885945	1.27041	1.11442	0.827571	1.44022	1.59802	1.2457	0.905606	0.625734	1.37836	1.18396	27.0195	37.2617	39.1142	27.4669	35.9924	26.166
X2/1	1	1	1	1	1	1	1.20964	1.20129	1.20964	2.3179	1.639	1.72049	1.66584	1.83559	1.72458	1.19161	1.3688	1.61654	36.3776	37.4003	37.9224	27.8145	27.3786	27.1895
	Col-0			atrnh1b-1			atrnh1c			atrnh1b/c
	Mean	SD	N	Mean	SD	N	Mean	SD	N	Mean	SD	N
L1	1	0	6	1.1357	0.150044	6	1.06472	0.0561473	6	1.46568	0.256711	6
L2	1	0	6	1.04494	0.152248	6	1.0092	0.152582	6	0.814231	0.183184	6
L1/2	1	0	6	1.06378	0.200248	6	1.07969	0.246142	6	1.24954	0.389082	6
L2/1	1	0	6	0.967057	0.156615	6	1.03926	0.115368	6	9.21679	1.15319	6
I2	1	0	6	1.00408	0.171187	6	1.15049	0.443381	6	0.947847	0.157428	6
I1	1	0	6	0.949893	0.142572	6	1.07214	0.139867	6	0.721841	0.0857875	6
I1/2	1	0	6	1.15837	0.185617	6	1.46633	0.481244	6	6.14697	0.493758	6
I2/1	1	0	6	1.1495	0.195189	6	1.09988	0.321401	6	2.96235	0.155943	6
T1	1	0	6	1.10955	0.354523	6	1.15037	0.195908	6	1.1349	0.156248	6
T2	1	0	6	1.12413	0.0639284	6	1.03527	0.0450685	6	1.8291	0.125071	6
T1/2	1	0	6	1.22843	0.310824	6	1.24148	0.234467	6	9.4027	2.89964	6
T2/1	1	0	6	1.15331	0.245271	6	0.840362	0.286614	6	20.7156	2.26586	6
EE1	1	0	6	0.976797	0.173052	6	0.96455	0.08296	6	2.11834	0.0836017	6
EE2	1	0	6	1.20305	0.287122	6	0.960325	0.0702552	6	1.56545	0.171125	6
EE1/2	1	0	6	0.894932	0.130227	6	0.993981	0.182788	6	39.0007	6.70568	6
EE2/1	1	0	6	0.968721	0.119058	6	1.16304	0.515724	6	31.6363	3.58021	6
K1	1	0	6	0.940981	0.121578	6	1.1623	0.148933	6	1.16645	0.100285	6
K2	1	0	6	1.17345	0.197834	6	1.09168	0.144565	6	1.20256	0.18183	6
K1/2	1	0	6	0.980901	0.357137	6	1.01309	0.395792	6	18.4726	2.83182	6
K2/1	1	0	6	0.929349	0.394317	6	1.70429	0.753509	6	17.2265	2.30796	6
X1	1	0	6	1.03328	0.189002	6	1.1324	0.0983679	6	1.5601	0.0861999	6
X2	1	0	6	1.13759	0.237392	6	0.986336	0.115268	6	1.03049	0.0274785	6
X1/2	1	0	6	1.19284	0.310523	6	1.15623	0.345698	6	32.1701	5.88988	6
X2/1	1	0	6	1.54966	0.442705	6	1.56716	0.240581	6	32.3471	5.37949	6

## Sheet: Fig. 7D
Relative quantification of copy numbers of mtDNA gene sequences (18S, COX2, NAD1, COX1, NAD10) in seeds at the globular stage from Col-0, atrnh1b-1, atrnh1c, and atrnh1b/c.
Ratio to Col-0	Col-0						atrnh1b-1						atrnh1c						atrnh1b/c
18S	1	1	1	1	1	1	1.31147	1.1738	1.1738	1.03612	0.683583	1.08763	1.04333	1.04333	1.07266	0.732646	1.19019	1.39589	0.200433	0.248478	0.291423	0.228646	0.248478	0.262646
COX2	1	1	1	1	1	1	1.30797	1.16257	1.12297	0.814435	1.06979	0.944304	1.03335	1.09986	1.0624	0.937782	1.15454	1.19526	0.269307	0.220267	0.307216	0.25302	0.300893	0.282696
NDA1	1	1	1	1	1	1	1.1589	1.36247	0.715597	0.810143	0.897221	1.20348	0.758965	1.28986	0.720574	0.61866	1.26983	1.36341	0.604722	0.549891	0.391536	0.326967	0.318302	0.419377
COX1	1	1	1	1	1	1	1.51897	1.51897	1.32234	1.6622	1.2084	1.23379	1.46723	1.61675	0.533328	1.26848	1.4571	1.2084	0.504559	0.379743	0.679759	0.255801	0.540773	0.395869
NAD10	1	1	1	1	1	1	1.46676	1.44657	1.1508	0.830835	0.775196	1.06631	1.21641	1.23339	1.07373	1.1508	1.1508	1.05163	0.291715	0.2703	0.1885	0.207709	0.243608	0.281778
	Col-0			atrnh1b-1			atrnh1c			atrnh1b/c
	Mean	SD	N	Mean	SD	N	Mean	SD	N	Mean	SD	N
18S	1	0	6	1.07774	0.214605	6	1.07967	0.216946	6	0.246684	0.0307484	6
COX2	1	0	6	1.07034	0.172694	6	1.08053	0.0915937	6	0.272233	0.0323507	6
NDA1	1	0	6	1.02464	0.25373	6	1.00355	0.337762	6	0.435132	0.117837	6
COX1	1	0	6	1.41078	0.182609	6	1.25855	0.384665	6	0.459417	0.147684	6
NAD10	1	0	6	1.12275	0.29434	6	1.14613	0.07317	6	0.247268	0.0417826	6

## Sheet: Fig. 7E
Relative quantification of copy numbers of repeated sequences in seeds at the globular stage from Col-0, atrnh1b-1, atrnh1c, and atrnh1b/c.
Ratio to Col-0	Col-0						atrnh1b-1						atrnh1c						atrnh1b/c
X1	1	1	1	1	1	1	1.37045	1.22032	0.952076	0.972081	1.59621	1.1685	1.43396	1.47427	1.53687	1.64718	1.28343	1.03527	0.562529	0.510506	0.517632	0.486327	0.482968	0.469761
X2	1	1	1	1	1	1	1.10478	1.13502	1.09272	0.759838	1.31761	1.32678	1.38873	1.4884	1.53025	1.34723	1.20581	1.1759	0.220676	0.20733	0.190782	0.244855	0.230047	0.208772
L1	1	1	1	1	1	1	1.40444	1.34723	1.15669	1.27456	1.21419	1.09429	1.27456	1.11729	1.06437	1.27456	1.29235	1.15669	0.356103	0.295323	0.168447	0.283221	0.297377	0.409055
L2	1	1	1	1	1	1	1.22264	1.13288	1.10957	0.946058	0.80107	1.14076	0.933033	0.835088	1.32869	1.06437	1.23114	1.02811	0.336906	0.116663	0.157172	0.135881	0.395136	0.310017
T1	1	1	1	1	1	1	1.79005	1.58008	1.53687	1	1.29235	0.82932	1.66695	1.61017	0.805084	1.16248	1.69022	1.01904	0.469761	0.351111	0.264255	0.248273	0.320856	0.30566
T2	1	1	1	1	1	1	1.20581	1.20581	0.933033	0.97942	0.882703	1.16473	1.07923	1.04972	1.11729	1.28343	1.31951	1.15669	0.524858	0.532185	0.578344	0.554785	0.558644	0.435275
I2	1	1	1	1	1	1	0.770561	1.07	0.988958	1.17501	1.06731	1.27808	1.1268	1.14076	1.38041	1.30232	1.40444	1.27456	0.460094	0.426317	0.400535	0.384219	0.417544	0.400535
I1	1	1	1	1	1	1	1.08674	0.779165	1.21419	1.25701	1.15669	0.972655	1.50525	1.50525	1.48452	1.33793	1.40444	1.23971	0.273573	0.267943	0.22688	0.216134	0.205898	0.211686
K1	1	1	1	1	1	1	1.07177	0.97942	1.02811	0.907519	0.986233	0.913831	1.22264	1.31951	1.11729	1.3566	1.26576	1.02101	0.348686	0.346277	0.291183	0.297302	0.301452	0.241484
K2	1	1	1	1	1	1	1.53613	1.23225	1.1969	1.04921	1.10465	1.26891	1.31951	1.19748	1.25701	1.52626	1.09429	1.04247	0.429283	0.301452	0.314253	0.297302	0.295248	0.297302
EE1	1	1	1	1	1	1	1.40444	1.15669	1.04972	1.02811	0.870551	0.965936	1.07923	1.07177	0.939523	1.04247	1.08674	1.08674	0.655197	0.602904	0.590496	0.646176	0.641713	0.692555
EE2	1	1	1	1	1	1	1.30134	1.25701	1.09429	1.06437	1.02811	1.06437	1.09429	1	1	1.02811	1.06437	0.986233	0.574816	0.528938	0.450991	0.49695	0.398091	0.406456
	Col-0			atrnh1b-1			atrnh1c			atrnh1b/c
	Mean	SD	N	Mean	SD	N	Mean	SD	N	Mean	SD	N
X1	1	0	6	1.21327	0.244868	6	1.40183	0.215918	6	0.504954	0.0333926	6
X2	1	0	6	1.12279	0.206241	6	1.35605	0.144246	6	0.217077	0.0190168	6
L1	1	0	6	1.24857	0.116732	6	1.19664	0.0966362	6	0.301588	0.0807984	6
L2	1	0	6	1.05883	0.155411	6	1.07007	0.183639	6	0.241962	0.119374	6
T1	1	0	6	1.33811	0.368127	6	1.32566	0.379992	6	0.326653	0.079485	6
T2	1	0	6	1.06192	0.146639	6	1.16764	0.110316	6	0.530682	0.0505434	6
I2	1	0	6	1.05832	0.173058	6	1.27155	0.117068	6	0.414874	0.0265852	6
I1	1	0	6	1.07774	0.177348	6	1.41285	0.107586	6	0.233686	0.0295807	6
K1	1	0	6	0.981148	0.0638754	6	1.21714	0.127091	6	0.304397	0.0397671	6
K2	1	0	6	1.23134	0.170129	6	1.2395	0.173558	6	0.322473	0.0527753	6
EE1	1	0	6	1.07924	0.185273	6	1.05108	0.0570653	6	0.638173	0.0369886	6
EE2	1	0	6	1.13492	0.114556	6	1.02883	0.0424876	6	0.47604	0.0700536	6

## Sheet: Fig. 7F
AtRNH1B ChIP-qPCR in AtRNH1Bpro:AtRNH1B-GFP atrnh1b transgenic plants and Col-0.
%input	Col-0			ARNH1B-GFP
cp23S	0.0264608	0.0235195	0.0277763	0.049721	0.0480274	0.0476956
cp16S	0.0210505	0.020193	0.0228763	0.052193	0.0473661	0.0426888
COX2	0.015625	0.0206173	0.0116785	5.24157	5.31474	5.6962
18S	0.0177013	0.0204749	0.0164018	4.72397	5.38893	5.24157
T1	0.0167465	0.0135084	0.0108212	1.85318	1.3566	2.63902
T2	0.0216423	0.0180732	0.0332616	1.04247	1.20581	1.50525
EE1	0.0183255	0.0211969	0.0214928	4.19887	4.37718	4.22807
EE2	0.0270168	0.0301855	0.0264608	3.45815	4.19887	3.53081
L1	0.0243489	0.032352	0.0260965	3.20428	4.16986	3.65533
L2	0.0266448	0.0612138	0.0384733	3.41054	3.4822	2.02792
	Col-0			ARNH1B-GFP
	Mean	SD	N	Mean	SD	N
cp23S	0.0259189	0.00217955	3	0.0484813	0.00108635	3
cp16S	0.0213733	0.00137047	3	0.047416	0.00475231	3
COX2	0.0159736	0.00447959	3	5.41751	0.244114	3
18S	0.0181927	0.00208052	3	5.11816	0.349239	3
T1	0.013692	0.00296691	3	1.9496	0.646621	3
T2	0.0243257	0.00794177	3	1.25117	0.234702	3
EE1	0.0203384	0.00174949	3	4.26804	0.0956367	3
EE2	0.0278877	0.00200929	3	3.72928	0.408297	3
L1	0.0275991	0.00420785	3	3.67649	0.48314	3
L2	0.0421106	0.0175692	3	2.97355	0.819727	3

## Sheet: Fig. 7G
ChIP-qPCR of AtRNH1C-ChIP in atrnh1b-1 and atrnh1c.
%input	Col-0			AtRNH1C-GFP#1 atrnh1b-1			AtRNH1C-GFP#2 atrnh1b-1			AtRNH1C-GFP#1 atrnh1c			AtRNH1C-GFP#2 atrnh1c
cp23S	0.007239	0.00709	0.006992	0.05	0.04383	0.040895	0.06029	0.064618	0.062417	0.035403	0.037163	0.035649	0.074842	0.067452	0.073302
cp16S	0.006896	0.007239	0.006045	0.047963	0.049312	0.049655	0.073713	0.080664	0.074226	0.036651	0.035897	0.034674	0.070316	0.085971	0.060371
COX2	0.006172	0.006524	0.007759	0.668964	0.732043	0.641713	1.45397	1.36604	1.27456	0.017641	0.017277	0.016805	0.027168	0.022688	0.021764
18S	0.00639	0.003826	0.006172	0.858565	0.790041	0.594604	1.14076	1.05702	0.959264	0.017641	0.017277	0.016805	0.01684	0.019345	0.017556
T1	0.005083	0.00709	0.006258	0.554785	0.80107	0.716978	1.21419	1.15669	1.13288	0.017519	0.019038	0.015146	0.020448	0.019751	0.019479
T2	0.00639	0.006258	0.006434	0.615572	0.628507	0.646176	0.959264	1.00696	1.02101	0.013745	0.019038	0.014428	0.022068	0.019211	0.015073
EE1	0.003448	0.004613	0.003961	0.757858	0.773782	0.790041	0.959264	0.888843	1.22264	0.016459	0.019038	0.017277	0.014865	0.017801	0.014865
EE2	0.007041	0.005119	0.006992	0.864537	0.852635	0.888843	1.54757	1.44393	1.45397	0.01365	0.009006	0.014937	0.029937	0.026609	0.025882
L	0.007189	0.008729	0.007599	0.840896	0.768438	0.779165	1.04247	1.02101	1.03527	0.020124	0.021419	0.024775	0.021464	0.020306	0.02059
	Col-0			AtRNH1C-GFP#1 atrnh1b-1			AtRNH1C-GFP#2 atrnh1b-1			AtRNH1C-GFP#1 atrnh1c			AtRNH1C-GFP#2 atrnh1c
	Mean	SD	N	Mean	SD	N	Mean	SD	N	Mean	SD	N	Mean	SD	N
cp23S	0.007107	0.000124374	3	0.0449083	0.0046473	3	0.0624417	0.0021641	3	0.0360717	0.000953093	3	0.0718653	0.00389885	3
cp16S	0.00672667	0.000614747	3	0.0489767	0.000894456	3	0.076201	0.00387358	3	0.0357407	0.000997729	3	0.0722193	0.0129057	3
COX2	0.00681833	0.000833437	3	0.680907	0.0463341	3	1.36486	0.0897118	3	0.017241	0.000419161	3	0.0238733	0.00289043	3
18S	0.00546267	0.00142158	3	0.747737	0.136971	3	1.05235	0.0908401	3	0.017241	0.000419161	3	0.0179137	0.00129023	3
T1	0.00614367	0.00100837	3	0.690944	0.125189	3	1.16792	0.0418034	3	0.0172343	0.00196155	3	0.0198927	0.000499792	3
T2	0.00636067	9.15933e-05	3	0.630085	0.0153629	3	0.995744	0.0323649	3	0.015737	0.00287908	3	0.018784	0.00351699	3
EE1	0.00400733	0.00058388	3	0.773894	0.0160918	3	1.02358	0.175948	3	0.0175913	0.00131792	3	0.0158437	0.0016951	3
EE2	0.006384	0.0010958	3	0.868672	0.0184547	3	1.48182	0.0571559	3	0.012531	0.00311983	3	0.027476	0.00216206	3
L	0.007839	0.000797559	3	0.796166	0.0391066	3	1.03291	0.0109185	3	0.022106	0.0024004	3	0.0207867	0.00060353	3

## Sheet: Fig. 9A
DRIP-qPCR of Col-0, msh1, osb1, and recA3 seedlings
Ratio to Col-0	Col-0			msh1			osb1			recA3			osb1+RNase H1
cp16S	1	1	1	0.739879	1.1371	0.729693	0.704837	0.653094	0.626489	0.653094	0.613596	0.635235	0.000843	0.000867	0.000719
L	1	1	1	1.0901	0.968926	0.935921	2.7596	2.3693	3.1263	0.861223	0.734309	0.719197	0.02918	0.027606	0.028978
EE1	1	1	1	1.10072	1.14747	1.19619	0.88789	0.811381	0.906546	1.07062	1.04135	1.11609	0.480226	0.245158	0.246864
EE2	1	1	1	2.35944	1.86405	2.21674	2.96584	3.11329	2.69156	1.30898	1.26439	1.42251	0.046341	0.024662	0.025888
I	1	1	1	0.923891	0.963125	0.809888	0.607097	0.602904	0.61132	0.766202	0.956472	0.862021	0.032407	0.032633	0.030447
	Col-0			msh1			osb1			recA3			osb1+RNase H1
	Mean	SD	N	Mean	SD	N	Mean	SD	N	Mean	SD	N	Mean	SD	N
cp16S	1	0	3	0.868891	0.232333	3	0.661473	0.0398405	3	0.633975	0.0197791	3	0.000809667	7.94313e-05	3
L	1	0	3	0.998315	0.081182	3	2.75173	0.378566	3	0.771576	0.0780031	3	0.028588	0.000856414	3
EE1	1	0	3	1.14813	0.047739	3	0.868606	0.0504283	3	1.07602	0.0376616	3	0.324083	0.135227	3
EE2	1	0	3	2.14674	0.255003	3	2.92357	0.214023	3	1.33196	0.0815277	3	0.032297	0.0121779	3
I	1	0	3	0.898968	0.0796006	3	0.607107	0.00420801	3	0.861565	0.0951358	3	0.031829	0.00120217	3
%input	Col-0			msh1			osb1			reca3			RNH
L	0.183011	0.15822	0.148651	0.178006	0.15822	0.15283	0.450625	0.386891	0.510506	0.140632	0.119908	0.11744	0.004765	0.004508	0.004732
I	0.042296	0.046284	0.038384	0.039101	0.040761	0.034276	0.08617	0.104627	0.090454	0.032427	0.040479	0.036482	0.001372	0.001381	0.001289
cp16s	0.868856	1.19515	1.2459	0.81631	1.25457	0.805072	0.777648	0.72056	0.691207	0.72056	0.676982	0.700856	0.00093	0.000956	0.000793
EE1	0.001999	0.002027	0.002218	0.002291	0.002388	0.002489	0.001848	0.001689	0.001887	0.002228	0.002167	0.002323	0.000999	0.00051	0.000514
EE2	0.024462	0.025324	0.027331	0.060651	0.047917	0.056983	0.076239	0.080029	0.069188	0.033648	0.032502	0.036567	0.001191	0.000634	0.000665
	Col-0			msh1			osb1			recA3			osb1+RNase H1
	Mean	SD	N	Mean	SD	N	Mean	SD	N	Mean	SD	N	Mean	SD	N
L	0.163294	0.0177331	3	0.163019	0.0132562	3	0.449341	0.0618175	3	0.125993	0.0127374	3	0.00466833	0.00013983	3
I	0.0423213	0.00395006	3	0.038046	0.00336877	3	0.0937503	0.00965994	3	0.0364627	0.00402603	3	0.00134733	5.07182e-05	3
cp16s	1.1033	0.204616	3	0.95865	0.256333	3	0.729805	0.0439558	3	0.699466	0.0218222	3	0.000893	8.75728e-05	3
EE1	0.00208133	0.000119182	3	0.00238933	9.90068e-05	3	0.001808	0.000104886	3	0.00223933	7.86151e-05	3	0.000674333	0.000281177	3
EE2	0.0257057	0.00147209	3	0.0551837	0.00655491	3	0.075152	0.00550164	3	0.034239	0.00209595	3	0.00083	0.000313019	3

## Sheet: Fig. 9C
DRIP-qPCR of Col-0, osb1, and osb1 AtRNH1BOE (#3 and #4) seedlings
Ratio to Col-0	Col-0			osb1			osb1 AtRNH1BOE #3			osb1 AtRNH1BOE #4
L	1	1	1	2.36359	2.2974	2.46397	1.28019	1.29807	1.22804	1.43841	1.50992	1.69349
EE1	1	1	1	1.06437	0.952638	0.946058	0.901864	0.980087	1.11805	1.09154	0.990592	0.91787
EE2	1	1	1	2.58471	2.79555	2.70032	1.41065	1.32869	1.533	1.76541	1.52626	1.91853
I	1	1	1	0.790041	0.864537	0.784584	0.773782	0.80107	0.852635	0.835088	0.817902	0.795536
	Col-0			osb1			osb1 AtRNH1BOE #3			osb1 AtRNH1BOE #4
	Mean	SD	N	Mean	SD	N	Mean	SD	N	Mean	SD	N
L	1	0	3	2.37499	0.0838668	3	1.26877	0.036382	3	1.54727	0.131581	3
EE1	1	0	3	0.987689	0.0664895	3	1	0.109459	3	1	0.0872154	3
EE2	1	0	3	2.69353	0.105585	3	1.42411	0.102823	3	1.73673	0.1977	3
I	1	0	3	0.813054	0.044669	3	0.809162	0.0400445	3	0.816175	0.0198325	3
%input	Col-0			osb1			osb1 AtRNH1BOE #3			osb1 AtRNH1BOE #4
EE1	0.001054	0.001084	0.001169	0.001173	0.00105	0.001043	0.000994	0.00108	0.001232	0.001203	0.001092	0.001012
EE2	0.010574	0.010143	0.009866	0.02635	0.028499	0.027528	0.014381	0.013545	0.015628	0.017997	0.015559	0.019558
L	0.187288	0.197967	0.191224	0.454188	0.441467	0.473475	0.246002	0.249436	0.235981	0.276404	0.290146	0.325421
I	0.027489	0.026737	0.024775	0.020805	0.022766	0.020661	0.020377	0.021095	0.022453	0.021991	0.021538	0.020949
	Col-0			osb1			osb1 AtRNH1BOE #3			osb1 AtRNH1BOE #4
	Mean	SD	N	Mean	SD	N	Mean	SD	N	Mean	SD	N
EE1	0.00110233	5.96518e-05	3	0.00108867	7.31186e-05	3	0.001102	0.000120516	3	0.00110233	9.59183e-05	3
EE2	0.0101943	0.000356781	3	0.027459	0.00107616	3	0.014518	0.00104824	3	0.0177047	0.00201546	3
L	0.19216	0.00540063	3	0.456377	0.0161159	3	0.243806	0.00699107	3	0.297324	0.0252845	3
I	0.0263337	0.00140123	3	0.0214107	0.00117596	3	0.0213083	0.00105431	3	0.0214927	0.000522477	3

[truncated: 7 more sheets: Fig, 9D, Fig. 10B, Fig. 10C, Fig. S3B, Fig. S5B, Fig. S6B, Fig S6C]
